# Supplementary material for: Identification and characterization of linear epitopes of monoclonal antibodies against the capsid proteins of small ruminant lentiviruses
Source: Front Microbiol. 2024 Aug 1;15:1452063. doi: 10.3389/fmicb.2024.1452063 (PMC11325181; doi:10.3389/fmicb.2024.1452063)
Supplement: Supplementary file 2 [file Table_1.XLSX]

## Sheet: Sheet1
Supplementary data 1. Genbank accession numbers for 572 SRLVs p28 amino acid sequences used for conservation analysis of the E61-77 and E187-212 epitopes
AAA17520.1	AAA17523.1	AAA17528.1	AAG48628.1	AAK95939.1	AAK95940.1
AAK95941.1	AAK95942.1	AAK95945.1	AAM51649.1	AAO21497.1	AAO21498.1
AAO21499.1	AAO21501.1	AAO33138.1	AAP93852.1	AAP93853.1	AAS18420.1
AAX81905.1	AAZ41304.1	AAZ41305.1	AAZ41307.1	AAZ41309.1	AAZ41310.1
AAZ41315.1	AAZ41316.1	ABU25353.1	ABU25354.1	ABU25355.1	ABU25356.1
ABU25357.1	ABU25358.1	ABU25359.1	ACA81609.1	ACM90141.1	ACM90142.1
ACM90143.1	ACM90144.1	ACM90145.1	ACM90146.1	ACN82421.1	ACX54406.1
ACY78384.1	ADC92293.1	ADC92295.1	ADC92296.1	ADC92297.1	ADC92298.1
ADC92299.1	ADC92300.1	ADC92301.1	ADC92302.1	ADC92303.1	ADC92304.1
ADC92305.1	ADC92306.1	ADC92307.1	ADC92308.1	ADC92309.1	ADC92310.1
ADC92311.1	ADC92312.1	ADC92313.1	ADC92314.1	ADC92315.1	ADC92316.1
ADC92317.1	ADC92318.1	ADC92319.1	ADC92321.1	ADC92322.1	ADC92323.1
ADC92324.1	ADC92325.1	ADC92326.1	ADC92327.1	ADC92328.1	ADC92329.1
ADC92330.1	ADC92331.1	ADC92332.1	ADC92333.1	ADC92334.1	ADC92335.1
ADC92336.1	ADC92337.1	ADC92339.1	ADC92340.1	ADC92341.1	ADC92342.1
ADC92343.1	ADC92345.1	ADC92346.1	ADC92347.1	ADC92348.1	ADM23862.1
AEB21184.1	AEF12551.1	AEF12552.1	AEF12558.1	AEH25647.1	AEH25648.1
AEH25649.1	AEH25650.1	AEH25651.1	AEH25652.1	AEH25653.1	AEH25654.1
AEY84731.1	AEY84732.1	AEY84733.1	AEY84734.1	AEY84735.1	AEY84736.1
AEY84737.1	AEY84738.1	AEY84739.1	AEY84740.1	AEY84741.1	AFV09893.1
AFV09895.1	AFV09902.1	AFW98241.1	AFY26989.1	AGG08961.1	AGG08962.1
AGG08963.1	AGG08964.1	AGG08965.1	AGG08966.1	AGG08967.1	AGG08968.1
AGG08969.1	AGG08970.1	AGG08971.1	AGG08972.1	AGG08974.1	AGG08975.1
AGG08976.1	AGG08977.1	AGG08978.1	AGG08979.1	AGG08980.1	AGG08981.1
AGG08983.1	AGG08984.1	AGG08985.1	AGG08986.1	AGG08987.1	AGG08988.1
AGG08989.1	AGG08990.1	AGG08991.1	AGG08992.1	AGG08993.1	AGG08994.1
AGG08995.1	AGG08996.1	AGG08998.1	AGG09000.1	AGG09001.1	AGG09004.1
AGG09006.1	AGG09007.1	AGG09009.1	AGG09011.1	AGG09014.1	AGG09015.1
AGG09017.1	AGG09018.1	AGG09019.1	AGG09020.1	AGG09021.1	AGG09022.1
AGG09023.1	AGG09024.1	AGG09025.1	AGG09026.1	AGG09027.1	AGG09028.1
AGG09029.1	AGG09030.1	AGG09031.1	AGG09032.1	AGG09033.1	AGG09034.1
AGG09035.1	AGG09036.1	AGG09037.1	AGG09038.1	AGG09039.1	AGG09040.1
AGG09041.1	AGG09042.1	AGG09043.1	AGG09044.1	AGG09045.1	AGG09046.1
AGG09047.1	AGG09048.1	AGG09049.1	AGG09050.1	AGG09051.1	AGG09052.1
AGG09053.1	AGG09054.1	AGG09055.1	AGG09056.1	AGG09057.1	AGG09058.1
AGG09059.1	AGG09060.1	AGG09061.1	AGG09062.1	AGG09063.1	AGG09064.1
AGG09065.1	AGG09066.1	AGG09067.1	AGG09068.1	AGG09069.1	AGG09070.1
AGG09071.1	AGG09072.1	AGG09073.1	AGG09074.1	AGG09075.1	AGG09076.1
AGG09077.1	AGG09080.1	AGG09083.1	AGG09084.1	AGG09085.1	AGG09086.1
AGG09087.1	AGG09089.1	AGG09090.1	AGH08179.1	AGH08180.1	AGH08181.1
AGH08182.1	AGH08183.1	AGH08184.1	AGH08185.1	AGH08186.1	AGH08187.1
AGH08188.1	AGH08189.1	AGH08190.1	AGH08191.1	AGH08192.1	AGH08193.1
AGH08194.1	AGH08195.1	AGH08196.1	AGH08197.1	AGH08198.1	AGH08199.1
AGH08200.1	AGH08201.1	AGH08202.1	AGH08203.1	AGH08204.1	AGH08205.1
AGH08206.1	AGH08207.1	AGH08208.1	AGH08209.1	AGH08210.1	AIU34350.1
AIU34351.1	AIU34352.1	AIU34353.1	AIU34354.1	AIU34355.1	AIU34358.1
AIU34359.1	AIU34360.1	AIU34362.1	AIU34363.1	AIU34364.1	AIU34365.1
AIU34366.1	AIU34367.1	AIU34368.1	AIU34369.1	AIU34370.1	AIU34371.1
AIU34372.1	AIU34373.1	AIU34374.1	AJF45351.1	AJF45352.1	AJF45353.1
AJF45354.1	AJF45355.1	AJF45356.1	AJF45357.1	AJF45358.1	AJF45359.1
AJF45360.1	AJF45361.1	AJF45362.1	AJF45363.1	AJF45364.1	AJF45365.1
AJF45366.1	AJF45367.1	AJF45368.1	AJF45369.1	AJF45370.1	AJF45371.1
AJF45372.1	AJF45373.1	AJF45374.1	AJF45375.1	AJF45376.1	AJF45377.1
AJF45378.1	AJF45379.1	AJF45380.1	AJF45381.1	AJF45382.1	AJF45383.1
AJF45384.1	AJF45385.1	AJF45386.1	AJF45387.1	AJF45388.1	AJF45389.1
AJF45390.1	AJF45391.1	AJF45392.1	AJF45393.1	AJF45394.1	AJF45395.1
AJF45396.1	AJF45397.1	AJF45398.1	AJF45399.1	AJF45400.1	AJF45401.1
AJF45402.1	AJF45403.1	AJF45404.1	AJF45405.1	AJF45406.1	AJF45407.1
AJF45408.1	AJF45409.1	AJF45410.1	AJF45411.1	AJF45412.1	AJF45413.1
AJF45414.1	AJF45415.1	AJF45416.1	AJF45417.1	AJF45418.1	AJF45419.1
AJF45420.1	AJF45421.1	AJF45422.1	AJF45423.1	AJF45424.1	AJF45425.1
AJF45426.1	AJF45427.1	AJF45428.1	AJF45429.1	AJF45430.1	AJF45431.1
AJF45432.1	AJF45433.1	AJF45434.1	AJF45435.1	AJF45436.1	AJF45437.1
AKR15099.1	ALD03684.1	ALP00649.1	ALP00650.1	ALP00651.1	ALP00652.1
ALP00653.1	ALP00654.1	ALP00655.1	ALP00656.1	ALP00657.1	ALP00658.1
ALP00659.1	ALP00660.1	ALP00661.1	ALP00662.1	ALP00663.1	ALP75957.1
ALP75963.1	ALP75969.1	ALU34094.1	ALU34099.1	AMF15797.1	AMF15798.1
AMF15799.1	AMQ67419.1	AMQ67420.1	AMQ67421.1	AMR71152.1	APX52838.1
APX52844.1	AQT19106.1	AQT19107.1	AQT19108.1	AVQ67702.1	AVQ67703.1
AVQ67704.1	AVQ67705.1	AVQ67706.1	AVQ67707.1	AVQ67708.1	AVQ67710.1
AVQ67712.1	AVQ67713.1	AVQ67714.1	AVQ67715.1	AVQ67717.1	AVQ67718.1
AVQ67719.1	AVQ67720.1	AVQ67722.1	AVQ67723.1	AYC81427.1	AYE21330.1
AYG99030.1	AYG99035.1	AYG99040.1	AYG99045.1	AYG99050.1	AYG99055.1
AYG99060.1	AYG99065.1	AYG99070.1	AYG99173.1	AYG99178.1	AYG99183.1
AYG99188.1	AYG99193.1	AYG99198.1	AYG99203.1	AYG99208.1	AYG99213.1
AYG99218.1	AYG99223.1	AYG99228.1	AYG99233.1	BAO52518.1	BAP47873.1
CAA38254.1	NP 040839.1	NP 040938.1	NP 041249.1	P03352.1	P03370.2
P23424.1	P23425.1	P23426.2	P23427.2	P33458.1	P35956.2
QBC73642.1	QCI34313.1	QCI34314.1	QPZ85380.1	QPZ85386.1	QPZ85392.1
QPZ85398.1	QPZ85404.1	QPZ85416.1	QPZ85422.1	QPZ85428.1	QPZ85434.1
QPZ85440.1	QPZ85446.1	QPZ85452.1	QPZ85458.1	QPZ85470.1	QPZ85476.1
QPZ85482.1	QPZ85488.1	QPZ85494.1	QPZ85500.1	QPZ85506.1	QUF61612.1
QXV29870.1	QXV29871.1	QXV29872.1	QXV29873.1	QXV29874.1	QXV29875.1
UCJ04075.1	UCJ04077.1	UIR15499.1	UIR15500.1	UIR15501.1	UIR15502.1
UIR15503.1	UIR15504.1	UIR15505.1	UIR15506.1	UIR15507.1	UIR15508.1
UIR15509.1	UUU45908.1	UUU45914.1	VWE61825.1	VWE63358.1	VWR19505.1
VWX28005.1	VWX28006.1	VWX64991.1	VWX64998.1	VWX64999.1	VWX65003.1
VWX65004.1	VWX65006.1	VXD26248.1	VXD26255.1	VXD26257.1	VXD26261.1
VXD26262.1	VXD26783.1	VXD26788.1	VXD26789.1	VXD26790.1	VXZ70401.1
WBW88785.1	WBW88786.1	WBW88787.1	WIM49488.1	WNA21446.1	WNA21447.1
WNA21449.1	WNA21450.1	WNA21452.1	WNA21453.1	WNA21454.1	WNA21455.1
WNA21456.1	WNA21457.1	WON65803.1	WON65804.1	WON65805.1	WON65806.1
WON65807.1	WON65809.1	WON65810.1	WON65812.1	WON65813.1	WOR75412.1
WOR75413.1	WOR75414.1	WOR75415.1	WOR75416.1	WOR75417.1	WOR75418.1
WOR75419.1	WOR75420.1	WOR75421.1	WOR75422.1	WOR75423.1	WOR75424.1
WOR75426.1	WOR75427.1
